# Supplementary material for: Multi-group analysis of grooming network position in a highly social primate
Source: PLoS One. 2023 Apr 26;18(4):e0284361. doi: 10.1371/journal.pone.0284361 (PMC10132689; doi:10.1371/journal.pone.0284361)
Supplement: S1 File — For each individual, data is included on sex, age, and rearing history, as well as data on the five social network measures investigated in this study. For each group, data was included on the group size and sex ratio. (XLSX) [file pone.0284361.s001.xlsx]

## Sheet: Dataset
Multi-group analysis of grooming network position in a highly social primate: S1 File
ID	Group	Year	Group_size	Sex_ratio	Sex	Age	Rearing	norm_DS_rank	In-strength	Out-strength	Disparity	Affinity	Eigenvector	Disparity_standardized	Eigenvector_standardized
ID4	GR15	2022	3	0.5	Female	20	Other	NA	0.0341	0.072	0.389955	0.0570865	0.693357	0.139955	1
ID60	GR15	2022	3	0.5	Male	42	Other	NA	0.0266	0.0038	0.40625	0.0361562	0.227605	0.190546	0.328265
ID80	GR15	2022	3	0.5	Female	27	Other	NA	0.0568	0.0417	0.440546	0.0132625	0.683705	0.15625	0.98608
ID16	GR19	2013	3	2	Female	36	Other	NA	0.076507	0.024587	0.50467	0.0166801	0.667461	0.25467	1
ID39	GR19	2013	3	2	Male	33	Other	NA	0.015919	0.045616	0.617176	0.0716478	0.491466	0.367176	0.736321
ID58	GR19	2013	3	2	Male	11	Parent	NA	0.024541	0.046764	0.653894	0.0612686	0.559426	0.403894	0.83814
ID16	GR16	2012	4	1	Female	35	Other	NA	0.160176	0.054399	0.414196	0.0324357	0.645513	0.247529	1
ID38	GR16	2012	4	1	Male	32	Other	NA	0.0513049	0.0664198	0.559973	0.106396	0.416291	0.393306	0.6449
ID58	GR16	2012	4	1	Male	10	Parent	NA	0.0181269	0.136209	0.573015	0.155867	0.545609	0.406348	0.845233
ID49	GR16	2012	4	1	Female	14	Parent	NA	0.063674	0.0362541	0.350126	0.0603325	0.33515	0.18346	0.5192
ID17	GR07	2011	5	1.5	Female	16	Parent	NA	0.132104	0.0476191	0.271532	0.115149	0.267266	0.146532	0.402399
ID51	GR07	2011	5	1.5	Male	9	Parent	NA	0.104782	0.169335	0.631324	0.123094	0.480547	0.223549	0.723517
ID53	GR07	2011	5	1.5	Female	26	Parent	NA	0.278398	0.230708	0.348549	0.193715	0.664182	0.353111	1
ID54	GR07	2011	5	1.5	Male	13	Parent	NA	0.15361	0.149002	0.478111	0.255134	0.475826	0.506324	0.716409
ID78	GR07	2011	5	1.5	Male	17	Parent	NA	0.0245776	0.0967742	0.282487	0.261567	0.173483	0.157487	0.261198
ID14	GR13	2022	5	0.67	Female	29	Other	NA	0.114706	0.114848	0.245314	0.126966	0.392271	0.120314	0.685166
ID22	GR13	2022	5	0.67	Female	21	Parent	NA	0.0831382	0.126709	0.241042	0.176802	0.406118	0.116042	0.709351
ID42	GR13	2022	5	0.67	Male	18	Parent	NA	0.105612	0.129451	0.257667	0.122151	0.382545	0.132667	0.668176
ID46	GR13	2022	5	0.67	Female	25	Parent	NA	0.135864	0.18992	0.319614	0.118627	0.572521	0.194614	1
ID46	GR13	2022	5	0.67	Male	9	Parent	NA	0.161199	0.0395902	0.646096	0.0578977	0.455051	0.521096	0.79482
ID5	GR14	2022	5	0.25	Female	12	Parent	NA	0.168069	0.148871	0.167465	0.098646	0.605234	0.042465	1
ID8	GR14	2022	5	0.25	Male	9	Parent	NA	0.0306086	0.055602	0.181035	0.172639	0.198268	0.056035	0.327588
ID25	GR14	2022	5	0.25	Female	16	Parent	NA	0.13981	0.0940959	0.172752	0.105917	0.477079	0.047752	0.788256
ID32	GR14	2022	5	0.25	Female	56	Other	NA	0.056399	0.0834159	0.196924	0.145035	0.304823	0.071924	0.503645
ID63	GR14	2022	5	0.25	Female	12	Parent	NA	0.115868	0.128769	0.197917	0.137505	0.523316	0.072917	0.864651
ID12	GR17	2012	5	0.25	Female	22	Parent	NA	0.0793431	0.10915	0.395277	0.120545	0.469301	0.270277	0.915411
ID13	GR17	2012	5	0.25	Female	17	Parent	NA	0.0749023	0.127342	0.508021	0.109176	0.425105	0.383021	0.829203
ID21	GR17	2012	5	0.25	Female	7	Parent	NA	0.0902007	0.074933	0.712379	0.0890531	0.371061	0.587379	0.723785
ID33	GR17	2012	5	0.25	Male	18	Parent	NA	0.0916886	0.0867259	0.385722	0.0995878	0.445566	0.260722	0.869114
ID36	GR17	2012	5	0.25	Female	22	Parent	NA	0.13881	0.0767941	0.446778	0.0649813	0.512667	0.321778	1
ID12	GR18	2013	5	0.25	Female	23	Parent	NA	0.039275	0.0415786	0.387753	0.0809645	0.139437	0.262753	0.212462
ID13	GR18	2013	5	0.25	Female	18	Parent	NA	0.128909	0.115375	0.470555	0.0839405	0.656292	0.345555	1
ID33	GR18	2013	5	0.25	Male	19	Parent	NA	0.0213638	0.0580093	0.482669	0.106463	0.133789	0.357669	0.203856
ID34	GR18	2013	5	0.25	Female	8	Parent	NA	0.074844	0.0842389	0.634922	0.119796	0.514884	0.509922	0.784535
ID59	GR18	2013	5	0.25	Female	15	Parent	NA	0.117701	0.082891	0.383205	0.086337	0.51656	0.258205	0.787088
ID9	GR22	2013	5	1.5	Male	24	Parent	NA	0.0654384	0.124348	0.414355	0.165356	0.420926	0.289355	0.760693
ID20	GR22	2013	5	1.5	Female	23	Parent	NA	0.132701	0.15846	0.265694	0.10562	0.553346	0.140694	1
ID55	GR22	2013	5	1.5	Male	33	Other	NA	0.0680117	0.116804	0.394417	0.141731	0.397854	0.269417	0.718997
ID64	GR22	2013	5	1.5	Male	45	Parent	NA	0.158426	0.0578732	0.349342	0.0621773	0.437889	0.224342	0.791347
ID65	GR22	2013	5	1.5	Female	12	Parent	NA	0.110977	0.0780687	0.323878	0.0904299	0.40816	0.198878	0.737623
ID6	GR01	2012	6	0.5	Male	15	Other	-1.07017	0	0.0315619	0.308385	0.22174	0.0704018	0.208385	0.120454
ID28	GR01	2012	6	0.5	Female	34	Other	-0.159167	0.0950517	0.122743	0.283105	0.131227	0.469142	0.183105	0.802679
ID30	GR01	2012	6	0.5	Female	27	Parent	0.586833	0.154803	0.137326	0.282984	0.0921574	0.584471	0.182984	1
ID44	GR01	2012	6	0.5	Female	13	Parent	0.534833	0.065895	0.0659995	0.264871	0.10998	0.290053	0.164871	0.496266
ID83	GR01	2012	6	0.5	Male	14	Parent	-0.335167	0.0821105	0.0878352	0.260992	0.116455	0.368174	0.160992	0.629927
ID86	GR01	2012	6	0.5	Female	22	Other	0.442833	0.126143	0.0785373	0.334401	0.0859432	0.462235	0.234401	0.79086
ID27	GR03	2019	6	0.2	Female	12	Parent	NA	0.0209354	0.104038	0.324993	0.141991	0.303633	0.224993	0.548685
ID29	GR03	2019	6	0.2	Male	18	Parent	NA	0.119785	0.0676633	0.342651	0.0699006	0.512662	0.242651	0.926415
ID41	GR03	2019	6	0.2	Female	32	Parent	NA	0.0477705	0.136152	0.31652	0.134427	0.499368	0.21652	0.902392
ID61	GR03	2019	6	0.2	Female	68	Other	NA	0.0491581	0.0397776	0.398898	0.0899527	0.259284	0.298898	0.468544
ID68	GR03	2019	6	0.2	Female	13	Parent	NA	0.0429709	0.0255849	0.419531	0.0463877	0.14885	0.156418	0.268983
ID70	GR03	2019	6	0.2	Female	55	Other	NA	0.161479	0.0688835	0.256418	0.0600176	0.553382	0.319531	1
ID10	GR04	2022	6	1	Female	16	Parent	0.416167	0.0380246	0.0411415	0.279011	0.0459872	0.495365	0.179011	0.879508
ID66	GR04	2022	6	1	Female	21	Parent	1.19617	0.0508689	0.0299168	0.19121	0.0314504	0.465026	0.0912096	0.825642
ID71	GR04	2022	6	1	Male	15	Parent	-0.540833	0.0352963	0.0641599	0.197898	0.0505507	0.56323	0.0978985	1
ID73	GR04	2022	6	1	Male	13	Other	-0.248833	0.0116336	0.0261779	0.26084	0.0365525	0.132475	0.16084	0.235206
ID74	GR04	2022	6	1	Male	10	Other	-1.17283	0.0218521	0.0146546	0.270058	0.0289704	0.130413	0.170058	0.231545
ID84	GR04	2022	6	1	Female	24	Parent	0.350167	0.0488931	0.0305178	0.197463	0.026467	0.431949	0.097463	0.766914
ID27	GR05	2022	6	0.2	Female	15	Parent	NA	0.0360376	0.046286	0.213507	0.04149	0.335427	0.113507	0.654311
ID29	GR05	2022	6	0.2	Male	21	Parent	NA	0.0298559	0.0301127	0.149151	0.0459681	0.308667	0.0491506	0.602112
ID41	GR05	2022	6	0.2	Female	35	Parent	NA	0.0491806	0.0549731	0.145518	0.0426843	0.512641	0.0455175	1
ID61	GR05	2022	6	0.2	Female	71	Other	NA	0.0355316	0.0521658	0.237648	0.0554223	0.485683	0.137648	0.947413
ID69	GR05	2022	6	0.2	Female	10	Parent	NA	0.0341383	0.0353157	0.27916	0.0244652	0.295809	0.0932224	0.57703
ID70	GR05	2022	6	0.2	Female	58	Other	NA	0.0600499	0.0259407	0.193222	0.0424476	0.453897	0.17916	0.88541
ID10	GR08	2012	6	1	Female	8	Parent	-1.13083	0.0268829	0.0630856	0.388526	0.114018	0.122074	0.288526	0.186769
ID17	GR08	2012	6	1	Female	17	Parent	0.254167	0.0933489	0.0443407	0.263286	0.0723276	0.209044	0.163286	0.319831
ID52	GR08	2012	6	1	Male	10	Parent	-0.321833	0.121092	0.094037	0.532232	0.120529	0.496597	0.321554	0.759777
ID53	GR08	2012	6	1	Female	27	Parent	1.00117	0.154241	0.17437	0.421554	0.123244	0.653608	0.284221	1
ID54	GR08	2012	6	1	Male	14	Parent	1.35717	0.123439	0.131498	0.384221	0.121128	0.509434	0.432232	0.779419
ID78	GR08	2012	6	1	Male	18	Parent	-1.15983	0.0187657	0.030437	0.226609	0.14427	0.0897958	0.126609	0.137385
ID10	GR10	2021	6	0.5	Female	17	Parent	NA	0.057	0.0823	0.185389	0.10952	0.169868	0.085389	0.278537
ID17	GR10	2021	6	0.5	Female	26	Parent	NA	0.1231	0.1832	0.183104	0.161001	0.520038	0.0831043	0.852719
ID24	GR10	2021	6	0.5	Male	15	Parent	NA	0.1957	0.1524	0.211945	0.110191	0.609859	0.111945	1
ID34	GR10	2021	6	0.5	Female	16	Parent	NA	0.1335	0.0651	0.192592	0.0757223	0.294972	0.0925916	0.483672
ID68	GR10	2021	6	0.5	Female	15	Parent	NA	0.0369	0.0121	0.258154	0.0597847	0.0642672	0.158154	0.105381
ID78	GR10	2021	6	0.5	Male	27	Parent	NA	0.0978	0.1489	0.256296	0.18371	0.487482	0.156296	0.799335
ID11	GR11	2021	6	1	Female	26	Parent	NA	0.0401446	0.0122805	0.206726	0.102855	0.102303	0.107543	0.168727
ID12	GR11	2021	6	1	Female	31	Parent	NA	0.131468	0.161245	0.207543	0.0519384	0.606321	0.106726	1
ID28	GR11	2021	6	1	Female	43	Other	NA	0.145575	0.0844364	0.189367	0.0536509	0.368622	0.0893666	0.607966
ID37	GR11	2021	6	1	Male	7	Parent	NA	0.0645161	0.0723713	0.348519	0.10624	0.229645	0.248519	0.378751
ID67	GR11	2021	6	1	Male	8	Parent	NA	0.0926237	0.112042	0.317585	0.13729	0.508447	0.217585	0.838577
ID83	GR11	2021	6	1	Male	23	Parent	NA	0.0720971	0.10405	0.252455	0.151849	0.418058	0.152455	0.6895
ID9	GR21	2012	6	1	Male	23	Parent	NA	0.0311323	0.0586418	0.315634	0.104076	0.343921	0.215634	0.572689
ID10	GR21	2012	6	1	Female	8	Parent	NA	0.0538776	0.0759604	0.442674	0.084408	0.492813	0.342674	0.820621
ID20	GR21	2012	6	1	Female	22	Parent	NA	0.098577	0.0965714	0.270775	0.0550084	0.600537	0.170775	1
ID55	GR21	2012	6	1	Female	32	Other	NA	0.0568416	0.02011	0.314237	0.0300784	0.247443	0.214237	0.412037
ID55	GR21	2012	6	1	Male	32	Other	NA	0.0456204	0.0656934	0.33405	0.0566959	0.315243	0.23405	0.524935
ID64	GR21	2012	6	1	Male	44	Parent	NA	0.0663115	0.0353834	0.383501	0.0546739	0.342932	0.283501	0.571042
ID3	GR02	2014	7	0.75	Female	8	Parent	NA	0.0375879	0.0992214	0.230863	0.167816	0.27516	0.14753	0.502241
ID29	GR02	2014	7	0.75	Male	13	Parent	NA	0.147655	0.105304	0.354564	0.0925475	0.513164	0.27123	0.936661
ID43	GR02	2014	7	0.75	Female	16	Parent	NA	0.124713	0.0700321	0.378117	0.0770101	0.39764	0.294783	0.725798
ID57	GR02	2014	7	0.75	Male	30	Other	NA	0.0656172	0.0349539	0.26164	0.0832694	0.181636	0.178306	0.331534
ID61	GR02	2014	7	0.75	Female	63	Other	NA	0.0832999	0.0438548	0.509799	0.106052	0.286741	0.426465	0.523378
ID70	GR02	2014	7	0.75	Female	50	Other	NA	0.131581	0.206376	0.206359	0.108773	0.547865	0.123026	1
ID71	GR02	2014	7	0.75	Male	7	Parent	NA	0.0636133	0.0943259	0.237556	0.117138	0.295744	0.154223	0.539812
ID4	GR12	2012	7	0.4	Female	10	Other	0.818	0.0216928	0.0237564	0.231812	0.0417202	0.192756	0.148479	0.309347
ID26	GR12	2012	7	0.4	Female	34	Other	1.165	0.126005	0	0.311417	0.0768907	0.623106	0.288619	1
ID31	GR12	2012	7	0.4	Female	46	Other	0.096	0.0258032	0.0319017	0.450391	0	0.250376	0.228084	0.401818
ID34	GR12	2012	7	0.4	Female	7	Parent	-0.647	0.0301323	0.0407179	0.414925	0.0518188	0.275723	0.331592	0.442498
ID60	GR12	2012	7	0.4	Male	32	Other	-0.855	0.0181217	0.0874015	0.300668	0.046017	0.596191	0.367058	0.913473
ID80	GR12	2012	7	0.4	Female	17	Other	0.505	0.0101476	0.0618206	0.371952	0.0901483	0.324042	0.217334	0.520043
ID85	GR12	2012	7	0.4	Male	32	Other	-1.082	0.019858	0.00616273	0.531364	0.0144887	0.0803128	0.448031	0.133224
ID10	GR09	2019	9	0.5	Female	15	Parent	NA	0.106453	0.17892	0.260359	0.142723	0.439116	0.213999	0.769862
ID12	GR09	2019	9	0.5	Female	29	Parent	NA	0.0380091	0.0522294	0.276499	0.16444	0.130458	0.197859	0.22872
ID17	GR09	2019	9	0.5	Female	24	Parent	NA	0.118222	0.118989	0.274069	0.0894924	0.24645	0.211569	0.432079
ID23	GR09	2019	9	0.5	Male	13	Parent	NA	0.212028	0.147107	0.303213	0.101664	0.570383	0.240713	1
ID28	GR09	2019	9	0.5	Female	41	Other	NA	0.0560785	0.0919076	0.191466	0.147666	0.187746	0.128966	0.329157
ID34	GR09	2019	9	0.5	Female	14	Parent	NA	0.148906	0.0674592	0.222366	0.0624163	0.270213	0.159866	0.473739
ID69	GR09	2019	9	0.5	Female	7	Parent	NA	0.087965	0.0618628	0.547728	0.0929658	0.161408	0.485228	0.282981
ID78	GR09	2019	9	0.5	Male	25	Parent	NA	0.122933	0.158676	0.3644	0.166725	0.480351	0.3019	0.842156
ID83	GR09	2019	9	0.5	Male	21	Parent	NA	0.0528253	0.0662697	0.25945	0.158048	0.197561	0.19695	0.346365
ID1	GR06	2022	10	0.67	Male	11	Parent	NA	0.0257887	0.0942204	0.160383	0.178329	0.227387	0.104827	0.480939
ID2	GR06	2022	10	0.67	Male	11	Parent	NA	0.0241267	0.0536515	0.155291	0.139004	0.131657	0.0997354	0.278463
ID7	GR06	2022	10	0.67	Male	31	Parent	NA	0.117341	0.0562602	0.290077	0.0632732	0.345313	0.234521	0.730361
ID20	GR06	2022	10	0.67	Female	32	Parent	NA	0.123402	0.0618168	0.132674	0.0610077	0.298633	0.0771184	0.631629
ID43	GR06	2022	10	0.67	Female	24	Parent	NA	0.126211	0.0880232	0.111933	0.0728578	0.355314	0.0563774	0.751513
ID48	GR06	2022	10	0.67	Male	16	Parent	NA	0.101239	0.105923	0.142637	0.159056	0.360173	0.129651	0.761791
ID49	GR06	2022	10	0.67	Female	15	Parent	NA	0.046607	0.121815	0.185207	0.113519	0.309521	0.0850354	0.654657
ID55	GR06	2022	10	0.67	Female	42	Other	NA	0.109455	0.1812	0.140591	0.107973	0.472798	0.0870814	1
ID72	GR06	2022	10	0.67	Female	14	Parent	NA	0.151693	0.0707319	0.131723	0.0606859	0.358484	0.0761674	0.758218
ID79	GR06	2022	10	0.67	Female	7	Parent	NA	0.0414784	0.0336992	0.203179	0.0928089	0.1368	0.147623	0.289341
ID15	GR20	2021	15	0.5	Male	20	Parent	-1.449	0.0733441	0.028383	0.160234	0.0797277	0.205935	0.0797427	0.378552
ID18	GR20	2021	15	0.5	Female	53	Parent	0.819	0.0353598	0.0712766	0.115457	0.0395899	0.176997	0.12452	0.325359
ID19	GR20	2021	15	0.5	Male	24	Parent	-1.925	0.0395756	0.0789678	0.129303	0.0896963	0.257327	0.0935887	0.473021
ID35	GR20	2021	15	0.5	Female	9	Parent	-1.419	0.010886	0.041039	0.566393	0.0961005	0.032464	0.0804187	0.0596758
ID40	GR20	2021	15	0.5	Male	17	Other	-1.662	0.0536376	0.0916009	0.116133	0.0631648	0.389843	0.530679	0.716615
ID45	GR20	2021	15	0.5	Female	20	Other	0.761	0.0565654	0.0215861	0.271197	0.027758	0.080732	0.235483	0.148403
ID47	GR20	2021	15	0.5	Female	18	Parent	0.96	0.0250778	0.0331786	0.211337	0.0195076	0.0679171	0.157713	0.124846
ID50	GR20	2021	15	0.5	Female	18	Parent	0.756	0.0442375	0.0191979	0.193427	0.0539759	0.0692123	0.144566	0.127227
ID56	GR20	2021	15	0.5	Male	12	Parent	0.439	0.115082	0.0739317	0.18028	0.0484691	0.544006	0.175623	1
ID62	GR20	2021	15	0.5	Male	9	Parent	0.779	0.0428439	0.0268334	0.27023	0.0500934	0.131977	0.234516	0.242602
ID75	GR20	2021	15	0.5	Female	7	Parent	-0.415	0.0189788	0.0285574	0.317825	0.0442246	0.0349989	0.282111	0.0643354
ID76	GR20	2021	15	0.5	Female	36	Parent	1.471	0.094813	0.0609275	0.108321	0.0359223	0.272176	0.0726067	0.500318
ID77	GR20	2021	15	0.5	Female	28	Parent	1.479	0.0767801	0.112503	0.166015	0.0961597	0.539742	0.130301	0.992162
ID81	GR20	2021	15	0.5	Female	12	Parent	0.062	0.0439172	0.0297379	0.149065	0.0390699	0.0910493	0.113351	0.167368
ID82	GR20	2021	15	0.5	Female	7	Parent	-0.656	0.0146883	0.0280673	0.102221	0.0624442	0.0530697	0.0665067	0.0975534

## Sheet: Adjacency matrices
G01	ID6	ID28	ID30	ID44	ID83	ID86
ID6	0	0.0118243	0.0082781	0	0.0098039	0.0016556
ID28	0	0	0.0628099	0.0199005	0.0168919	0.0231405
ID30	0	0.0330579	0	0.0068847	0.0322034	0.0651801
ID44	0	0.0116086	0.0154905	0	0.0146789	0.0242215
ID83	0	0.0253378	0.0322034	0.0183486	0	0.0119454
ID86	0	0.0132231	0.0360206	0.0207612	0.0085324	0
G02	ID3	ID29	ID43	ID57	ID61	ID70	ID71
ID3	0	0.0244989	0.0065646	0.0153173	0.0109649	0.032967	0.0089087
ID29	0.0044543	0	0.0787746	0	0	0.0220751	0
ID43	0.0021882	0.0350109	0	0.0087912	0.0131579	0.0086957	0.0021882
ID57	0	0	0.0065934	0	0.0043573	0.0152505	0.0087527
ID61	0	0	0.0065789	0	0	0.0350877	0.0021882
ID70	0.0175824	0.0706402	0.0086957	0.0152505	0.0526316	0	0.0415755
ID71	0.013363	0.0175055	0.0175055	0.0262582	0.0021882	0.0175055	0
G03	ID27	ID29	ID41	ID61	ID68	ID70
ID27	0	0.00911162	0.00921659	0.00227273	0.0520362	0.031401
ID29	0.00455581	0	0.0272109	0	0.0313199	0.00457666
ID41	0.00460829	0.0521542	0	0.025	0.0520362	0.00235294
ID61	0	0.00223214	0.00681818	0	0.026087	0.00464037
ID68	0.00452489	0.0402685	0.00452489	0.0195652	0	0
ID70	0.00724638	0.0160183	0	0.00232019	0	0
G04	ID10	ID66	ID71	ID73	ID74	ID84
ID10	0	0.0241636	0.0169779	0	0	0
ID66	0.00371747	0	0.00827815	0	0	0.0179211
ID71	0.0288625	0.00827815	0	0.00172414	0	0.0252951
ID73	0	0.00588235	0	0	0.0164271	0.00386847
ID74	0.00544465	0	0.00329489	0.00410678	0	0.00180832
ID84	0	0.0125448	0.00674536	0.00580271	0.00542496	0
G05	ID27	ID29	ID41	ID61	ID69	ID70
ID27	0	0.0059761	0.00170358	0.00508475	0.00638978	0.0271318
ID29	0.0059761	0	0.0138889	0	0.00643087	0.00381679
ID41	0.00511073	0.0104167	0	0.0209677	0.0168196	0.00165837
ID61	0.00169491	0	0.0209677	0	0.0295031	0
ID69	0	0.0096463	0.00764526	0.00621118	0.000906618	0.00153139
ID70	0.0232558	0.00381679	0.00497512	0.00326797	0	0
G06	ID1	ID2	ID7	ID20	ID43	ID48	ID49	ID55	ID72	ID79
ID1	0	0.00775194	0.00441826	0.0108527	0	0.00292826	0.0361446	0.00806452	0.0240601	0
ID2	0.00310078	0	0.00291121	0.0180723	0	0	0.00445765	0.0192616	0.00584795	0
ID7	0.00147275	0.00436681	0	0	0.0324963	0	0.0060423	0.00152439	0.00445104	0.00590842
ID20	0.00465116	0.00903615	0.00598802	0	0.00475436	0.00458716	0.00924499	0.00169205	0.0171607	0.00470219
ID43	0	0	0	0.00158479	0	0.00907716	0.0135952	0.0015873	0.0328125	0.0293663
ID48	0	0	0.00146413	0.0122324	0.0302572	0	0.00892857	0.00923077	0.0597015	0
ID49	0.00903615	0.00297177	0.0861027	0.0123267	0.021148	0.00595238	0	0.0376766	0.00448431	0.0015015
ID55	0	0	0.00609756	0.0558376	0.0111111	0.00615385	0.0235479	0	0.0031746	0
ID72	0.00601504	0	0.00445104	0.00936037	0.015625	0.0164179	0.00298954	0.015873	0	0
ID79	0.00151286	0	0.00590842	0.0031348	0.0108192	0.00149031	0.0045045	0.00632911	0	0
G07	ID17	ID51	ID53	ID54	ID78
ID17	0	0.0353303	0.0015361	0.00614439	0.0046083
ID51	0.0291859	0	0.101382	0.0955316	0.0046083
ID53	0.047619	0.0967742	0	0.0015361	0.0030722
ID54	0.0291859	0.118644	0.00921659	0	0.0122888
ID78	0.0261137	0.0276498	0.0414747	0.0015361	0
G08	ID10	ID17	ID52	ID53	ID54	ID78
ID10	0	0.0396733	0.00234192	0.0116959	0.00351288	0.00586167
ID17	0.00933489	0	0.0128355	0.00816803	0.0128355	0.00116686
ID52	0.00117096	0.00350058	0	0.0778302	0.0883392	0.00352941
ID53	0.0140351	0.033839	0.0695755	0	0.0117096	0.00233918
ID54	0.00234192	0.00933489	0.0647821	0.0117096	0	0.00586855
ID78	0	0.00700117	0.00470588	0.0140351	0.00469484	0
G09	ID10	ID12	ID17	ID23	ID28	ID34	ID69	ID78	ID83
ID10	0	0	0.0095694	0.0134831	0.0046838	0.0221729	0	0	0.0023202
ID12	0.0066667	0	0.0236967	0.0659341	0.0070755	0.059633	0.0022624	0.0068337	0.0068182
ID17	0.0023923	0.014218	0	0.0045147	0.0073892	0.0022831	0.0812183	0.0045977	0.0023753
ID23	0.011236	0.0461538	0.0090293	0	0.0045249	0.0086022	0.0022472	0.0586907	0.0066225
ID28	0	0.0117925	0.0295567	0.0045249	0	0.0294785	0	0.0092379	0.0073171
ID34	0.0155211	0.0206422	0.0022831	0.0043011	0.0136054	0	0.0022371	0.0044444	0.0044248
ID69	0	0.0022624	0.0279188	0.0044944	0.0046838	0.0134228	0	0.0022624	0.0068182
ID78	0.002193	0.0091116	0.0137931	0.0993228	0.0092379	0.0088889	0	0	0.016129
ID83	0	0.0022727	0.0023753	0.0154525	0.004878	0.0044248	0	0.0368664	0
G10	ID10	ID17	ID24	ID34	ID68	ID78
ID10	0	0.012	0.0039	0.0413	0.0211	0.004
ID17	0.02	0	0.0906	0.0607	0	0.0119
ID24	0.0039	0.0551	0	0.0117	0.0078	0.0739
ID34	0.0289	0.0283	0.0039	0	0	0.004
ID68	0.0042	0	0.0039	0	0	0.004
ID78	0	0.0277	0.0934	0.0198	0.008	0
G11	ID11	ID12	ID28	ID37	ID67	ID83
ID11	0	0.0120482	0.0123967	0	0.0886076	0.0481928
ID12	0	0	0.00826446	0	0.00401606	0
ID28	0	0	0	0.0645161	0	0.0199203
ID37	0.0119522	0.0160643	0.0443548	0	0	0
ID67	0.0632911	0.00803213	0.0367347	0	0	0.00398406
ID83	0.0562249	0.004	0.0438247	0	0	0
G12	ID4	ID26	ID31	ID34	ID60	ID80	ID85
ID4	0	0.00250313	0.00577201	0.0014881	0.00907912	0	0.004914
ID26	0	0	0	0	0	0	0
ID31	0.002886	0.0173913	0	0.0115274	0.00125628	0.00765697	0
ID34	0.0014881	0.0062422	0.0216138	0	0.00255754	0	0
ID60	0.0077821	0.0668317	0	0.0127877	0	0	0
ID80	0.00707965	0.0330368	0.00153139	0	0.00522876	0	0.014944
ID85	0.002457	0	0.00121507	0	0	0.00249066	0
G13	ID14	ID22	ID42	ID46	ID46
ID14	0	0.0163551	0.0702576	0.0282353	0
ID22	0.021028	0	0.023753	0.0819277	0
ID42	0.0796253	0.0475059	0	0	0.00232019
ID46	0.0117647	0.0192771	0	0	0.158879
ID46	0.00228833	0	0.0116009	0.0257009	0
G14	ID5	ID8	ID25	ID32	ID63
ID5	0	0.0152439	0.0529801	0.0207101	0.0599369
ID8	0.0243902	0	0.0159744	0.00296736	0.0122699
ID25	0.0529801	0.00319489	0	0.0149701	0.0229508
ID32	0.0118343	0.00296736	0.0479042	0	0.0207101
ID63	0.0788644	0.00920245	0.0229508	0.0177515	0
G15	ID4	ID60	ID80
ID4	0	0.0568	0.0152
ID60	0.0303	0	0.0114
ID80	0.0038	0	0
G16	ID16	ID38	ID58	ID49
ID16	0	0.0302115	0.0181269	0.00606061
ID38	0.0513595	0	0	0.0150602
ID58	0.0906344	0.00302115	0	0.0425532
ID49	0.0181818	0.0180723	0	0
G17	ID12	ID13	ID21	ID33	ID36
ID12	0	0.0123762	0	0.0173697	0.0794045
ID13	0.0247525	0	0.0877193	0.0074442	0.0074257
ID21	0.0049628	0.0501253	0	0.0173697	0.0024752
ID33	0.0248139	0.0099256	0.0024814	0	0.049505
ID36	0.0248139	0.0024752	0	0.049505	0
G18	ID12	ID13	ID33	ID34	ID59
ID12	0	0.00580271	0.0155945	0.00378788	0.0163934
ID13	0	0	0	0.0635514	0.0518234
ID33	0.0272905	0.00187266	0	0	0.0288462
ID34	0.00378788	0.0598131	0	0	0.0206379
ID59	0.00819672	0.0614203	0.00576923	0.00750469	0
G19	ID16	ID39	ID58
ID16	0	0.006849	0.017738
ID39	0.038813	0	0.006803
ID58	0.037694	0.00907	0
G20	ID15	ID18	ID19	ID35	ID40	ID45	ID47	ID50	ID56	ID62	ID75	ID76	ID77	ID81	ID82
ID15	0	0.0248276	0.0128205	0.00247525	0	0.00635324	0.00425532	0	0	0	0	0.0166436	0.00390117	0	0
ID18	0.00551724	0	0.00347625	0.00121359	0	0.00124844	0	0.0078125	0	0	0.00132275	0.00779221	0	0	0
ID19	0.0034965	0.0266512	0	0.0132013	0	0.00111857	0.00114286	0.00337079	0	0.00112108	0	0.0210877	0.00777778	0	0
ID35	0.0049505	0.00364078	0.0132013	0	0	0.00229095	0.00366748	0.035461	0	0	0.00118765	0	0.021028	0.00256739	0.00360577
ID40	0	0	0	0.00119474	0	0.0381579	0	0	0	0	0	0	0	0.00168634	0
ID45	0.00762389	0.00124844	0	0.00114547	0.00789474	0	0	0	0	0	0	0.00126103	0.00241254	0	0
ID47	0	0	0	0.00122249	0.0015748	0	0	0	0	0	0.015	0	0.00140056	0	0
ID50	0	0.0117188	0.00674157	0.00945627	0	0.00370828	0.00144509	0	0	0.00291545	0	0.00653595	0.025266	0.00614439	0
ID56	0	0	0	0	0	0	0.00176678	0	0	0	0	0.00461538	0.00146843	0.0204499	0.00487805
ID62	0.004329	0.00136799	0	0.00244499	0	0.00127551	0.00168634	0	0.00174216	0	0	0.0125589	0.00142857	0	0
ID75	0	0	0.00111982	0.0023753	0	0	0.0216667	0	0	0	0	0	0	0.00339559	0
ID76	0.00416089	0.0012987	0	0	0	0	0.00440529	0	0.00461538	0.032967	0	0	0.010568	0.00156986	0.00134228
ID77	0.00260078	0	0.00111111	0.0140187	0	0.00241254	0.00420168	0.0638298	0.00440529	0.00142857	0	0.0184941	0	0	0
ID81	0	0	0	0.0012837	0	0	0	0.0046083	0.0143149	0	0	0.00313972	0.00152905	0	0.00486224
ID82	0.00268096	0.00259067	0.00110497	0.00360577	0.00141643	0	0	0	0	0.00441176	0.00146843	0.00268456	0	0.00810373	0
G21	ID9	ID10	ID20	ID55	ID55	ID64
ID9	0	0.0146252	0.0330275	0.00549451	0.00182482	0.00366972
ID10	0.00914077	0	0.0411215	0.0201835	0	0.00551471
ID20	0.00917431	0.0392523	0	0.0110906	0.020073	0.0169811
ID55	0.003663	0	0.00184843	0	0.0145985	0
ID55	0.00364964	0	0.00182482	0.020073	0	0.040146
ID64	0.00550459	0	0.0207547	0	0.00912409	0
G22	ID9	ID20	ID55	ID64	ID65
ID9	0	0.0775956	0.0184182	0.0010718	0.0272628
ID20	0.0262295	0	0.0442287	0.0353698	0.0526316
ID55	0.007584	0.0151025	0	0.0941176	0
ID64	0	0.0246517	0.002139	0	0.0310825
ID65	0.0316249	0.0153509	0.0032258	0.0278671	0
